# Supplementary material for: Breeding Chlorophyll-Deficient Mutants of Chlorella vulgaris to Enhance Consumer Acceptance
Source: Bioengineering (Basel). 2026 Mar 10;13(3):318. doi: 10.3390/bioengineering13030318 (PMC13024007; doi:10.3390/bioengineering13030318)
Supplement: Supplementary file 1 [file bioengineering-13-00318-s001.zip]

Archive with 1 entries (1 files):
- bioengineering-4133006-supplementary.pdf
